# Supplementary material for: Reporting Data on Auditory Brainstem Responses (ABR) in Rats: Recommendations Based on Review of Experimental Protocols and Literature
Source: Brain Sci. 2021 Nov 30;11(12):1596. doi: 10.3390/brainsci11121596 (PMC8699229; doi:10.3390/brainsci11121596)
Supplement: Supplementary file 1 [file brainsci-11-01596-s001.zip]

Archive with 2 entries (2 files):
- Suppelemntary Table S1.xlsx
- Suppelemntary Table S2.xlsx
