# Supplementary material for: Reporting Data on Auditory Brainstem Responses (ABR) in Rats: Recommendations Based on Review of Experimental Protocols and Literature
Source: Brain Sci. 2021 Nov 30;11(12):1596. doi: 10.3390/brainsci11121596 (PMC8699229; doi:10.3390/brainsci11121596)
Supplement: Supplementary file 1 [file brainsci-11-01596-s001.zip › Suppelemntary Table S1.xlsx]

## Sheet: Table S1
Table S1. A questionnaire sent to the identified researchers
			A questionnaire
1. Animals used
Strain
Age
Gender
2. Animal housing
After purchase/acquisition - are the animals kept in:
a) The animal facility
b) The laboratory
The temperature and humidity in the Animal Facility
Day/night cycle maintained (yes/no) If yes:
a) 12/12h
b) other
The cage type (or size)
Number of rats per cage
Acclimatization time after the arrival to the animal facility
Additional comments
3. Transfer of rats to the ABR experimental area
Are the animals acclimatized to the experimental room? (yes/no)
If yes – for how long?
How many rats are transfered to the ABR examination room in one cage?
Are rats transferred to the ABR examination room in their home cage or the new one?
Stress assessment (yes/no)
If yes – which stress indicators are used?
Additional comments
4. The system used to measure ABR
Company name
Year of the purchase
5. Time of ABR measurement
Are the measurement performed always at the same tie of the day? (yes/no)
If yes – when do the ABR measurments take place?
If no – which hours are used?
Additional comments
6. Anesthesia
Name of the medication used
Route of administration (inhalation, IP, IV, SC, IM)
Anesthesia monitoring:
a) checking reflexes (yes/no)
a. eyelid reflex
b. toe reflex
c. tail-flick reflex
d. nose and vibrissae
b) heart rate (yes/no)
c) body temperature (yes/no)
d) mucosal membrane color (yes/no)
e) breathing frequency (yes/no)
Are the eyes covered up during the ABR measurement? (yes/no)
7. Tympanic membrane evaluation
Otoscopy before ABR (yes/no)
Earwax removal (yes/no)
Additional comments
8. Experimental area
Size of the room (in meter square)
Faraday cage (yes/no)
8a. Experimental room temperature
Are you maintaining a stable temperature in the experimental room (yes/no)
if yes – which temperature?
Additional comments
9. Animal's body temperature
Are you maintaining stable rat's body temperature during the experiment (yes/no)
If yes, are you using
a) non-heating pad
b) heating pad
9a Methods for monitoring of the body temperature
Are you monitoring the body temperature of the experimental rats (yes/no)
If yes - how:
a) Rectal thermometer
b) Other
Additional comments
10. Experimental design
a) is each rat assessed only one time? (yes/no)
b) each rat is assessed more than one time? (yes/no)
Additional comments
Do rats recover from anesthesia in their home cage? (yes/no)
Are rats housed individually during the recovery after anaesthesia? (yes/no)
11. Parameters measured using ABR
What are the aims of your ABR measurements:
a) to estimate thresholds
If yes, repetition time of near-threshold record:
one
two
more
b) to assess the amplitudes
c) to analyze latency
12. ABR acquisition characteristics
Signal delivery:
a) in the free field (distance between the speaker and the tested ear)
b) directly to the ear canal
Electrode impedance
Number of electrodes
Electrode placements
a) active electrode:
b) reference electrode
c) ground electrode
Manufacturer of the electrodes
Usage time of the electrodes (e.g.. max. 5 ABR recordings)
Disinfecting agent for electrodes (yes/no)
Additional comments
13. Stimulus characteristics
If using pure tone:
Duration (e.g. 2-1-2)
Polarity
Tested frequencies
Intensity range
Intensity decrement
Repetition rate
Number of averageness
Sampling rate
Filters
a) low-pass filter
b) high-pass filter
Notch filter
Analysis time
If using click
Duration
Polarity
Intensity
Repetition rate
Number of averageness
Smpling rate
Filters
a) low-pass filter
b) high-pass filter
Notch filter
Additional suggestions for researchers working with rats
