# Supplementary material for: Reporting Data on Auditory Brainstem Responses (ABR) in Rats: Recommendations Based on Review of Experimental Protocols and Literature
Source: Brain Sci. 2021 Nov 30;11(12):1596. doi: 10.3390/brainsci11121596 (PMC8699229; doi:10.3390/brainsci11121596)
Supplement: Supplementary file 1 [file brainsci-11-01596-s001.zip › Suppelemntary Table S2.xlsx]

## Sheet: Tabelle1
Table S2. Summary of the extracted data obtained from 18 participating research groups.
Number indicates each individual research group participating in the survey	1	2	3	4	5	6	7	8	9	10	11	12	13	14	15	16	17	18
1. Animals used
Strain	no data	Wistar albino	Sprague-Dawley	Sprague-Dawley	Wistar	Long-Evans, LE derived Brattleboro rats	Sprague-Dawley	Wistar	Wistar	Wistar	Sprague-Dawley	Fischer 344/NHsd	Long-Evans rats of the strain CII/ZV	Wistar, Lewis and Fischer 344	Sprague-Dawley	Wistar	Wistar albino	Sprague-Dawley
Age	16-18 weeks	1.5-4 months	no data	28, 42, 70 and 90+ days	3-18 months	50-60 days	6 weeks	2.5-6 months	60-80 days	10-21 days	adult (no numerical value reported)	3-24 months	60-70 days	4-6 weeks	5 weeks (160-180g)	4 months	2.5-3 months	2.5 months
Gender	female	male	male	male and female	male and female	male and female	male	male	females- published data, but the same protocol for male rats	male and female	male	male and female	unselected	female	female	male	male	male
2. Animal housing
After purchase/acquisition - are the animals kept in:
a) The animal facility		x	x	x	x	x	x (Separated Animal Facility, not SPF)	x	x	x	x	x	x	x	x		x (the same floor as the laboratory)	x
The temperature and humidity in the animal facility	24±2 °C, 35-60%	no data	constant (no numerical value reported)	20-25 °C, 40-60%			23±1 °C, 45-55%			~18-23°C, 40-60%	21-23 °C, 30-70%	22 °C, 50%	~22 °C , 50%	21-23 °C, 45-65%			21 ± 2 °C, 50 ±10%	21±2 °C , 45-65%
b) The laboratory	x															x	x	x (the same place)
Day/night cycle maintained (yes/no) If yes:	yes	yes	yes	yes	yes	yes	yes	yes	yes	yes	yes	yes	no	yes	yes	yes	yes	yes
a) 12/12h	12/12	12/12	12/12 (reversed day-night cycle)	12/12	12/12	12/12	12/12	12/12	12/12	12/12	12/12	12/12		12/12	12/12	12/12	12/12	12/12
b) other
The cage type (or size)	50 x 50 cm	different sizes	30 x 20 cm	regular	It depends on the experimental design	44 x 22.5 x 20.5 cm	60 x 25 x 25 cm	IVC cage (GR 1800 double decker for rats)	50 x 31 x 23 cm, acrylic cage	standard plexiglass cages for rats (no numerical value reported)	Standard shoebox cage with tunnel enrichment, red tube (no numerical value reported)	acrylic, ventilated (no numericl value reported)	large 30 x 50 cm clear plastic	44 x 22.5 x 20.5 cm	26 × 42 × 18 cm	hardware cloth cage (no numerical value reported)	80 x 60 x 50 cm (standard cage)	standard, plastic cage (no numerical value reported)
Number of rats per cage	5	max. 6	2 if did not have DBS surgery, 1 if they had surgery	2	4-6 depending on their size and age	2	3	2	2-3	1 dam and its litter	1	2	max. 2	2	2	2-3	2021-04-03	6
Acclimatization time after the arrival to the animal facility		at least 3 days	3 weeks	3 days	at least 1 week	unsure, all rats used in our study were bred amd born in tha animal facility	one day	5-7 days	2 days	1 week before adults are bred	Rats are placed individually into shoebox cages on the day of arrival. On the second day, rats are handled in the vivarium for 5-10 minutes each. On the third and fourth day, rats are transported to the laboratory, weighed, and handled for 5-10 minutes each.	1 week	They were born there	1 week	1 week	1 week	there is no need extra place, same place	no
Additional comments										Rats pups are born at the facility	Rats are water restricted to 85% of free-drinking weight to motivate operant responding for water in behavioral experiments. Water restriction begins no sooner 3 days following arrival, and lasts for 1-2 months with free-drinking periods on the weekends.
3. Transfer of rats to the ABR experimental area
Are the animals acclimatized to the experimental room? (yes/no)	yes	no		yes	yes	yes	no	no	yes	Rat liters are kept in a carrier cage together in the room	yes	no	No, they were used nearly upon arrival as soon as possible	no	yes	yes	no	no
If yes – for how long?	15 min			1h	at least 1h	30 min			30 min	10-15 min	30 min				Until completely anesthetized	1 week
How many rats are transfered to the ABR examination room in one cage?	10	3	no data	2	1-4 (depends on the experimental design)	1-2	3	1	All animals are transferred in their cages Are rats transferred to the ABR examination room in their home cage or the new one? They are kept in their cage and separated upon the injection of anesthetics	1 litter (10-15 pups)	1	2	1	2	1	3-4	3-4	6
Are rats transferred to the ABR examination room in their home cage or the new one?	the new one	the new one	no data	home cage	It depends on the experimental design, if we are going to use all animal form one cage, the answer is yes, otherwise is not.	home cage	home cage	a new one	They are kept in their cage and separated upon the injection of anesthetics.	a new cage	home cage	home cage	a new one	home cage	home cage	home cage	In their home cage.After process, they are placed in a new and clean cage	home cage
Stress assessment (yes/no)	no	no	no	no	yes	no	no	no	no	no	no	no	no	yes	no	no	yes	no
If yes – which stress indicators are used?					weight, abnormal posture changes and motor activity									abnormal posture, changes in motor activity, the Rat Grimase Scale			reduced water and food intake, gait disturbance, erect feathers, slimming, hypersalivation, abnormal licking and chewing movement, tremor, desensitization, aggressive behaviors, inactivity, hunchback of rat, moaning
Additional comments									The experimental room is totally isolated from the laboratory. All the animals are brought to the room where they receive anesthesia. After they are fully anesthetized, they are transferred in a small cage to the sound-attenuated chamber (40 dB) for ABR testing.	We assume that keeping litters together is less stressful than separating the pups for testing.	Rats are transported to the laboratory daily for behavioral training and weighing. Prior to the first ABR, rats have been transported at least 7 times to from the vivarium to the laboratory.
4. The system used to measure ABR
Company name	Neuro-Audio 0710 vx Neurosoft, Ivanovo, Russia	Interacoustic, Middelfart, Denmark	ADInstruments, Castle Hill, Australia,:Mathworks, Natick, Massachusetts, USA; Creative E-MU 0204, Avisoft Bioacoustics, Glienicke/Nordbahn, Germany	TDT, Florida, the USA	TDT, Florida, the USA	TDT, Florida, the USA	TDT, Florida, the USA	TDT, Florida, the USA	TDT, Florida, the USA	TDT, Florida, the USA	TDT, Florida, the USA	TDT, Florida, the USA	TDT, Florida, the USA	TDT, Florida, the USA	IHS, Florida, the USA	IHS, Florida, the USA	IHS, Florida, the USA	IHS, Florida, the USA
Year of the purchase	not purchased	2013	no data	2013	2009	no data	2010	2019	2017	2010	2015-2016	2010	2012	2016	2014	2014	2013	2016
5. Time of ABR measurement										Equipment works well. Some bugs with software that can be fixed by replacing protocol files. System is calibrated. Technical assistance is available 5 days a week.
Are the measurement performed always at the same tie of the day? (yes/no)	no	yes	no	no	yes	within the same time range	mostly yes	yes	yes	yes	yes	no	yes	yes	yes	yes	yes	yes
If yes – when do the ABR measurments take place?		in morning times	between 8-5 pm	between 9-7 pm	9-12 am	9-4 pm	1 pm	9 am-6 pm	between 9-12 am	during the light phase	7:30-10 am	7 am-7 pm	mid-day	8 and 11 am	It starts in the morning	12-5 pm	9 am-5 pm	human day time
If no – which hours are used?	10 rat/day and every measurement 8-12 pm
Additional comments										it may be interesting to design a study to determine circadian influences on ABRs.			We were not very strict in that sense.
6. Anesthesia
Name of the medication used	Ketamine hydrochloride (90 mg/kg) + Xylazine (3 mg/kg)	Ketamine hydrochloride (45 mg) + Xylazine hydrochloride (5 mg)	Ketamine (90 mg/kg) + Xylazine (10 mg/kg)	Ketamine (P28: 40mg/kg or P42 & P70: 80 mg/kg) + Xylazine (P28: 2.5 mg/kg or P42 & P70: 5 mg/kg)	Isoflurane (4% to induce, to maintain 1.5-2%)	Ketamine (90 mg/kg) + Xylazine (10 mg/kg)	Zolazepam + Xylazine (ratio 3:1; 100g/0.1 ml)	Ketamine (75 mg/kg) + Domitor (0.3 mg/kg)	Ketamine (60 mg/kg) + Xylazine (10 mg/kg)	Isoflurane (5% to induce, to maintain 1.5%)	sodium pentobarbital (50 mg/kg)	Isoflurane (4% to induce, to maintain 1.5%)	Ketamine (63 mg/kg) + Xylazine (14 mg/kg)	Ketamine (100 mg/kg) + Xylazine (5 mg/kg)	Ketamine (88.88 mg/kg) + Xylazine (10.36 mg/kg)	Ketamine hydrochloride (65 mg/kg) + Xylazine hydrochloride (5 mg/kg)	Ketamine hydrochloride (50 mg) + Xylazine hydrochloride(7.5 mg)	Ketamine (60 mg/kg) + Xylazine (6mg/kg)
Route of administration (inhalation, IP, IV, SC, IM)	SC	IP	IP	IP initial, IM in supplemental needed (1/2 initial dose)	inhalation	IP	IM	SC	IP	inhalation (medical grade oxygen)	IP	inhalation	IM	IM	IM	IM	IP, IM if additional dosage is needed	IP
Anesthesia monitoring:													Absence of a palpebral reflex and no withdrawal of the legs induced by nociceptive stimulus (puncture in the bearing of the hind leg), were taken as parameters of an adequate anesthesia.
a) checking reflexes (yes/no)	yes	yes	yes	yes	yes	yes	yes	yes	yes	yes	yes	yes	yes	yes	yes	no	yes	no
a. eyelid reflex	x	x		x	x								x	x			x
b. toe reflex			x	x	x	x	x	x	x		x	x	x	x	x		x
c. tail-flick reflex					x			x						x	x		x
d. nose and vibrissae		x			x	x	no							x			x
b) heart rate (yes/no)	no	no	no	no	yes	no	no	no	no	no, although it depends on the study	no	no	no	no	no	yes	no	no
c) body temperature (yes/no)	no	yes	no	yes	yes	no	no	yes	yes	yes	no	no	yes	no	yes	yes	no	no
d) mucosal membrane color (yes/no)	yes	no	no	no	no	no	no	no	no	no	no	no	yes	no	no	no	yes	no
e) breathing frequency (yes/no)	yes	np	no	yes	yes	yes	no	yes	yes	yes	no	no	Yes, the rats were ventilated with a respirator for small species (model 683, Harvard Apparatus); 2 ml of air are administered, at a rate of 60 breaths/minute.		no	no	just inspection	no
												yes			no
Are the eyes covered up during the ABR measurement? (yes/no)	yes	no	no	No, but eye lubricant is used and lights are turned off	no	A layer of opthalamic ointment is applied to the eyes	no	yes, with genteal gel eye ointment	yes	Rat's eyelids are closed using isoflurane anesthesia. We don't use an eye ointment.	no		yes		no	yes	no	yes
7. Tympanic membrane evaluation
Otoscopy before ABR (yes/no)	yes	yes	no	no	yes	no	no	yes	yes	no	no	yes	yes	yes	yes	yes	yes	yes
Earwax removal (yes/no)	yes	yes	no	no	if necessary	no	yes	no	no	no	no	no	yes	yes	yes	yes	yes	yes
Additional comments											No reason to suspect tympanic damage in our studies as we use guinea pig ear bars (rather than rat ear bars), which are larger and less likely to penetrate the ear drum.		Only rats with a translucent eardrum without vascularization and free of impacted earwax were included in the study.				Microscopy, if needed
8. Experimental area
Size of the room/chamber (in meter square)	64 m2 (8x8 m)	12-16 m2	40 m2	2.25 m2 (1.5x1.5 m; sound booth)	around 3m2	0,000182 m2 (55x33x36 cm with 4 inch (10,16 cm) thick foam)	2.25 m2 (1.5x1.5 m, cube)	12 m2	1 m2 (ABR room with chamber)	16 m2 (4x4 m)	5m2 (54 ft squared; this is a walk-in anechoic acoustic chamber)	150 m2	7.5 m2	4 m2	9.66 m2 (2300 × 4200 mm)	30 m2	40 m2	30 m2
Faraday cage (yes/no)	no	no	yes	yes (electrically shielded sound booth)	yes, rats are located inside a sound-attenuating, electrically shielded booth that is located inside a sound attenuating room	yes	no	no	yes	yes		no	yes	yes	no	no	no	no
8a. Experimental room temperature
Are you maintaining a stable temperature in the experimental room (yes/no)	no	no	no	yes	no	no	yes	no	yes	yes	no	yes	no	no	yes	yes	yes	yes
if yes – which temperature?				~ 37 °C			24 °C		25 °C	20 °C	room temp. is standard in all rooms of the laboratory (no numerical value reported)	21.2 °C	usually about 22 °C		22.2 ± 2.5 °C	25 °C	21°C ± 2 °C, Relative humidity 55% +/-10%	21-23 °C
Additional comments							the room to measure ABR is electrically shielded and is grounded				Experimental area is a sound-proof, floating booth designed specifically for auditory physiology and resistant to building/room vibrations.		Sound isolation of about 35-40 dB respect to out of the recording area.				It could be better to have Faraday cage	Grounding is quite fine and we switched off all unnecessary electronic devices.
9. Animal's body temperature
Are you maintaining stable rat's body temperature during the experiment (yes/no)	no	yes	no	yes	yes	yes	no	yes	yes	yes	yes	yes	yes	yes	yes	yes	yes	yes
If yes, are you using												-
a) non-heating pad		x			x							x		x	x	x
b) heating pad				x		x (~ 37° C)		x	x	x	x		x				x	x
9a Methods for monitoring of the body temperature
Are you monitoring the body temperature of the experimental rats (yes/no)	no	yes	no	yes	yes	no	no	no	yes	no	no	yes	yes	no	yes	yes	no	no
If yes - how:
a) Rectal thermometer		x		x	x							x	x		x
b) Other									Temperature check with an infrared thermometer at every 5 minutes	We have considered using a rectal thermometer, but we decided not to be so intrusive of pups. We measure the temperature of the area of contact between the heating pad and the pup body.						Electronic thermometer measing from body
Additional comments									We tried to use a rectal thermometer with an electrical pad inside the chamber, but that caused too much noise to the signal. We used a non-electircal heating pad continuosly heated between trials.
10. Experimental design													Control-test in paired design each animal was its own control and experimental manipulation, and control responses were compared.
a) is each rat assessed only one time? (yes/no)	no	yes	no	no	no (most of the time)	yes	no	no	yes	yes, on the day of testing	no	no	yes	yes	no	no	yes	no
b) each rat is assessed more than one time? (yes/no)	yes	no	yes	yes	yes (most of the time)	no	yes	yes	no	yes, one ABR every day for up to 10 days	yes (with behavioral training in between, to assess learning effects)	yes	Some of them YES depending on the part of the experimental design. We tried to make dose response curves ideally in one single rat when possible with concentration of the drug used randomized.		yes	yes	no	yes
Additional comments				If age related studies are conducted, rat is tested 3 times. If adult-only study is being conducted, rat is only tested in adulthood.		Each rat was tested on 8 frequencies and click during their one session.				We have considered doing two or three measurements per day, but the use of anesthetic and its short and long term effects need to be considered, and are likely to be confounding factors in any study.
Do rats recover from anesthesia in their home cage? (yes/no)	yes	no	no	No. They are given a recovery cage with paper towel and no bedding (to prevent choking). Cage is kept warm. One animal is able to move freely (~1h), then it is returned to home cage to finish recovery.	no, in a cage just prepared for the recovery	Yes and no - rats begin recovery on a heated source until they are more responsive (i.e., whiskers twitching and beginning to move a bit around), then placed back into their home cage.	yes	yes	yes	no (they recover with litermates in a dedicated cage located in the ABR room)	yes but outside of colony	yes	No, animals were sacrificed at the end of experiment	do not apply	yes	no	yes (the new and clean one)	yes
Are rats housed individually during the recovery after anaesthesia? (yes/no)	no	yes	yes	yes	yes	Yes and no - rats were pair-housed and typically both rats participated in the study so depending on if it was the first or second rat of the pair determined if they finished recovering by themselves or with another (i.e., first rat would be alone while the second rat was being tested, but the second rat would be with the first rat).	no	yes	yes	no	yes	no	do not apply	do not apply	yes	yes	yes (after they wake up from anesthesia, they are placed in a new and clean cage)	no
11. Parameters measured using ABR
What are the aims of your ABR measurements:																		2nd wave, amplitude, latency
a) to estimate thresholds	yex	yes	yes	yes	yes	yes	yes	yes	yes	yes		x	yes	x	yes	yes	yes	yes
If yes, repetition time of near-threshold record:
one						x	x	x	x	x				x
two		x		x								x			x	x	x	x
more	x			x	x
b) to assess the amplitudes	yes	yes	yes	yes	yes		yes	yes	yes	sometimes	yes	x	yes		yes	yes		yes
c) to analyze latency	yes	yes	yes	yes	yes		yes	yes	yes	yes	yes	x	yes		yes			yes
12. ABR acquisition characteristics
Signal delivery:
a) in the free field (distance between the speaker and the tested ear)			x (2 cm)	x (10 cm)		x (3 inches=7,62 cm)					x (4 cm)	x (2 cm)
b) directly to the ear canal	x	x			x		x	x	x	x			x	x	x	x	x	x
Electrode impedance	< 1 kΩ	measured (no numerical value reported)	no data	no data	no data	low impedance (no numerical value reported)	< 1 kΩ	< 0.3 kΩ	1-3 kΩ	1 kΩ	1 kΩ	<5 kΩ	Very low (value not reported)	<3 kΩ	1-3 kΩ	no data	<3 kΩ	no data
Number of electrodes	3	3	3	3	3	3	3	3	3	3	3	3	3	3	4	3	3	3
Electrode placements
a) active electrode:	vertex	vertex	vertex	vertex	vertex	apex of the head	vertex	at the vertex and over the bullae of the contralateral ear	at the vertex of the head		midline of head between ears	vertex	Vertex	vertex	vertex	vertex	vertex
b) reference electrode	ipsilateral mastoid	ipsilateral mastoid	mastoid	along mastoid process	ipsilateral mastoid	behind pinna, along skull of the stimulated ear	behind the ipsilateral ear	at the vertex and over the bullae of the testing ear	at the earlobe ipsilateral to stimulus		immediately below left pinna	ipsilateral mastoid	Behind the right ear	mastoid of tested ear	the ipsilateral retro-auricular region below the pinnas of the left and right ears	under the mastoid skin	ipsilateral ear
c) ground electrode	contralateral mastoid	back of the rat	hindpaw	mid-back	contralateral mastoid	contralateral back leg	behind the contralateral ear	at the occiput	at the earlobe contralateral to stimulus		midline of neck, 1 cm caudal to active	back	Behind the left ear	hindpaw	at the back	under the skin	contralateral ear
Manufacturer of the electrodes	unknown	Medtronic, Dublin, Ireland	unknown	Rochester Electro-Medical, Lutz, Florida, the USA	Rochester Electro-Medical, Lutz, Florida, the USA	TDT, Miami, Florida, the USA	Natus Ultra, Pleasanton, California, the USA	Technomed, Plymouth, Minnesota, the USA	TDT, Miami, Florida, the USA	no data	Rochester Electro-Medical, Lutz, Florida, the USA	Rochester Electro-Medical, Lutz, Florida, the USA	Grass Instruments, West Warwick, Rhode Island, the USA	Rochester Electro-Medical, Lutz, Florida, the USA	IHS, Miami, Florida, the USA	no data	no data	no data
Usage time of the electrodes (e.g.. max. 5 ABR recordings)	10 ABR recordings	max. 20 recordings	surgically fixed electrodes, there is no maximum	until dulled	4-5 recordings		semi-permanent	about 3 recordings	10 recordings		max. 6 recording	max. 10 recordings	As long as they are Ok as judged by impedance and by visual inspection with stereo microscope.	As long as they are Ok as judged by impedance and by visual inspection with stereo microscope	1 hour (no numerical value reported)	max. 5 recordings	max. 4 recordings	3-4 recordings
Disinfecting agent for electrodes (yes/no)	yes	yes	no	Yes, EtOH 70%	Yes, alcohol	no	yes, 75% EtOH	Yes, EtOH 70%	Yes, EtOH 70%		no	yes - Clidox	yes, usually alcohol	yes, 70% EtOH	no	yes	yes	no
Additional comments								electrodes 14x0.38 mm
13. Stimulus characteristics
If using pure tone:
Duration (e.g. 2-1-2)			5 ms		5 ms rise/fall	5 ms	5 ms (1-3-1)	5 ms (2-1-2)	5 ms (2-1-2)		5 ms	1 ms (0.5-0-0.5)	5 ms (0.5-4-0.5)	5 ms (2-1-2)	8 ms (for 500 Hz)		1000 ms
Polarity	alternation						alternation	condensation			alternation	alternation		alternation	Use alternation if there is excessive stimulus artifact at the start of the waveforms	alternation	alternation	rarefaction
Tested frequencies	8,12 and 16 kHz		10,16,24 and 32 kHz		0.5,1,2,4,8,16 and 32 kHz	1,2,4,8,16,32 and 64 kHz	4,8,12,16 and 32 kHz	8,16,20 and 32 kHz	4,8,16,24 and 32 kHz		5; 5.946 and 11.4 kHz	5,10,15,20,30 and 40 kHz	2,4,8,16,32 and 48 kHz	500 Hz, 1, 2, 4, 8, 16 and 32 kHz	8,16,24 and 32 kHz	2,4,8,16 and 32 kHz	8,12,16 and 32 kHz	10,20 and 32 kHz
Intensity range	10,30,50,70 dB		COS2 rise and fall filter		80-20 dB	90-10 dB	90-10 dB	20-90 dB	90 till answer not recorded		60 dB	90-0 dB SPL	80-10 dB	65–20 dB	80- dB	15-100 dB	80-0 dB	20-80 dB
Intensity decrement			COS2 rise and fall filter		5 dB	10 dB steps	5 dB steps	5 dB	10 dB			5 dB	5 dB	5 dB	5-10 dB		10 dB	10-20 dB
Repetition rate	37/s					21	11/s	21/s	21/s		21	19/sec	21/s	20/s	20.02/s	21.1/s	37.1/s	21.1/s
Number of averageness	1024		500		500	512	512	1000	512		512	300	500	1000		2000	1024	2000
Sampling rate			192 kHz auditory stimulation, 20 kHz recording sample frequency		100 kHz			12 kHz	25 kHz		25k	25k	25 kHz	25 kHz
Filters
a) low-pass filter	2000 Hz		3000 Hz		3000 Hz		3000 Hz	3000 Hz	3000 Hz		3000 Hz	3000 Hz	3000 Hz	3000 Hz	1500 Hz	3000 Hz	3000 Hz	3000 Hz
b) high-pass filter	30 Hz		300 Hz		300 Hz		300 Hz	300 Hz	300 Hz		100 Hz	300 Hz	100 Hz	300 Hz	30 Hz	30 Hz	30 Hz	100 Hz
Notch filter			no		yes		60 Hz	50 Hz	yes		60 Hz		no	no
Analysis time	20 ms			10 ms			10 ms for regular tone ABR and difference time window with modulated long duration stimuli			10 ms	10 ms post sound onset but use peak picking rather than a time restricted analysis window, which is generally 1-2 ms for peak 1 and 5-6 ms for peak 5	10 ms		10 ms			10 ms	10 ms
If using click								no
Duration		5 ms		0.1 ms		0.1 ms	0.1 ms		0.1 ms	10 ms			1 ms		0.1 ms
Polarity		alternation		alternation			alternation			alternation					Use Alternating if there is excessive stimulus artifact at the start of the waveforms
Intensity		50 dB		90dB to 40 dB in 10 dB steps, 40 dB to hearing threshold in 5 dB steps		90-10	70 dB		90 till answer not recorded (10 dB)	82-2 dB			70 dB		80- dB
Repetition rate		31.1/s		21/s		21	11/s		21/s	5 dB			100 Hz
Number of averageness		500		1000		512	512		512	300			500
Smpling rate				100 kHz					25 kHz				25 kHz
Filters
a) low-pass filter		used (no numerical value reported)		3000 Hz			3000 Hz						3000 Hz		3000 Hz
b) high-pass filter				300 Hz			300 Hz		3000 Hz				100 Hz		30 Hz
Notch filter		no		no			60 Hz		300 Hz				no
									yes
Additional suggestions for researchers working with rats			It is relevant to mention the way the sounds are calibrated						We used this protocol in female audiogenic rats (WAR – Wistar Audiogenic Rats) and controls. But we use the same settings to perform ABR measurements in c57bl/6, DBA and Balb C male and female mice of various ages (15 to 120 days). The settings are similar, just correct the doses of anesthetics and watch strain dependent hearing loss and critical periods of development.		Mark electrode placement on skin surface if doing repeated measurements, especially if they are to be compared over time.		The quality of the sound stimuli most be monitored to assure acoustic stimulus was at the correct level, so using a calibration of the speaker output with a pieso microphone device is recommended.				The experiment should be carefully planned, and the necessary devices should be available. A perfect plan is the most important factor for a successful experiment. Plan B should also be ready in case of problems that may occur. Changing the measurement devices after starting the experiment can be a big problem due to the time constraint. Before planning the experiment, the researcher should consu…
Abbreviations: IP, intraperitoneal injection; IV, intravenous injection; SC, subcutaneous injection; IM intramuscular injection
